# Supplementary material for: Nanoarchitectonics of a Skin-Adhesive Hydrogel Based on the Gelatin Resuscitation Fluid Gelatinol®
Source: Gels. 2023 Apr 13;9(4):330. doi: 10.3390/gels9040330 (PMC10137424; doi:10.3390/gels9040330)
Supplement: Supplementary file 1 [file gels-09-00330-s001.zip]

Archive with 1 entries (1 files):
- gels-2294078-supplementary.pdf
